# Supplementary material for: A Body Tracking-Based Low-Cost Solution for Monitoring Workers’ Hygiene Best Practices during Pandemics
Source: Sensors (Basel). 2020 Oct 29;20(21):6149. doi: 10.3390/s20216149 (PMC7663493; doi:10.3390/s20216149)
Supplement: Supplementary file 1 [file sensors-20-06149-s001.zip]

Archive with 1 entries (1 files):
- sensors-945262-supplementary.wmv
